# Supplementary material for: Ferulic Acid Prevents the Hepatotoxicity of AFB1 on Broilers via Regulating Autophagy
Source: Vet Sci. 2026 Jun 3;13(6):549. doi: 10.3390/vetsci13060549 (PMC13308477; doi:10.3390/vetsci13060549)
Supplement: Supplementary file 1 [file vetsci-13-00549-s001.zip]

Archive with 1 entries (1 files):
- vetsci-4334043-supplementary.pdf
